# Supplementary material for: The Marine Natural Product Furospinulosin 1 Induces Apoptosis in MDA-MB-231 Triple Negative Breast Cancer Cell Spheroids, But Not in Cells Grown Traditionally with Longer Treatment
Source: Mar Drugs. 2021 Apr 28;19(5):249. doi: 10.3390/md19050249 (PMC8145321; doi:10.3390/md19050249)
Supplement: Supplementary file 1 [file marinedrugs-19-00249-s001.zip]

Archive with 1 entries (1 files):
- marinedrugs-1160843-supplementary.pdf
